# Supplementary material for: Immune - cell death index in hepatocellular carcinoma: a multi-omics and machine learning study for prognosis and immunotherapy prediction
Source: Front Immunol. 2026 Jun 11;17:1776723. doi: 10.3389/fimmu.2026.1776723 (PMC13294073; doi:10.3389/fimmu.2026.1776723)
Supplement: Supplementary file 3 [file Table2.xls]

## Sheet: siRNA
name	sequence(5'to3')
KIF2C（human）ID:11004-siRNA-153	CCAACGCAGUAAUGGUUUAAUTT
	AUUAAACCAUUACUGCGUUGGTT
KIF2C（human）ID:11004-siRNA-270	UGAUGAUGUGGCUGCAAUAAATT
	UUUAUUGCAGCCACAUCAUCATT
KIF2C（human）ID:11004-siRNA-1505	CCCACGCGUGCUUCCAAAUUATT
	UAAUUUGGAAGCACGCGUGGGTT

## Sheet: PCD related genes
AATF
ABL1
ACAA2
ACKR3
ACVR1
ACVR1B
ADORA1
AEN
AGT
AGTR2
AIFM1
AKT1
ANXA6
APAF1
APPL1
AR
ARHGEF2
ARL6IP5
ARMC10
ARRB2
ASAH2
ATF3
ATF4
ATM
ATP2A1
ATP2A3
ATP5IF1
AVP
BAD
BAG3
BAG5
BAG6
BAK1
BAX
BBC3
BCAP31
BCL10
BCL2
BCL2A1
BCL2L1
BCL2L10
BCL2L11
BCL2L12
BCL2L14
BCL2L2
BCL3
BCLAF1
BDKRB2
BDNF
BECN1
BID
BIK
BIRC6
BLOC1S2
BMF
BMP4
BMP5
BMPR1B
BNIP3
BNIP3L
BOK
BRCA1
BRCA2
BRSK2
BTK
CAAP1
CASP1
CASP10
CASP12
CASP2
CASP3
CASP4
CASP5
CASP8
CASP8AP2
CASP9
CAV1
CCAR2
CCK
CD14
CD24
CD27
CD28
CD38
CD3E
CD44
CD5
CD70
CD74
CDIP1
CDKN1A
CDKN2D
CEBPB
CFLAR
CHAC1
CHCHD10
CHEK2
CIB1
CIDEB
CLU
COA8
COL2A1
CRADD
CREB3
CREB3L1
CRH
CRIP1
CSF2
CSNK2A1
CSNK2A2
CTH
CTNNA1
CTSC
CTTN
CUL1
CUL2
CUL3
CUL4A
CUL5
CX3CL1
CX3CR1
CXCL12
CYLD
CYP1B1
DAB2IP
DAP
DAP3
DAPK1
DAPK2
DAPK3
DAPL1
DAXX
DBH
DCC
DDIAS
DDIT3
DDIT4
DDX3X
DDX47
DDX5
DEDD
DEDD2
DELE1
DEPTOR
DIABLO
DIDO1
DNAJA1
DNAJC10
DNM1L
DPF2
DYRK2
E2F1
E2F2
EDA2R
EIF2AK3
ELL3
ENO1
EP300
EPHA2
EPO
ERBB3
ERCC6
ERN1
ERN2
ERO1A
ERP29
EYA1
EYA2
EYA3
EYA4
FADD
FAF1
FAIM
FAIM2
FAM162A
FAS
FASLG
FASTK
FBH1
FBXW7
FEM1B
FGA
FGB
FGF10
FGFR1
FGFR3
FGG
FHIT
FIGNL1
FIS1
FNIP2
FXN
FYN
FZD9
G0S2
GABARAP
GATA1
GATA4
GCLM
GDNF
GFRAL
GGCT
GHITM
GNAI2
GNAI3
GPER1
GPX1
GRINA
GSDME
GSK3A
GSK3B
GSKIP
GSTP1
GZMB
HDAC1
HERPUD1
HGF
HIC1
HIF1A
HINT1
HIP1
HIP1R
HIPK1
HIPK2
HMGB2
HMOX1
HNRNPK
HRAS
HRK
HSPA1A
HSPA1B
HSPB1
HTRA2
HTT
HYAL2
HYOU1
ICAM1
IFI16
IFI27
IFI27L1
IFI27L2
IFI6
IFNB1
IFNG
IGF1
IKBKE
IL12A
IL19
IL1A
IL1B
IL2
IL20RA
IL33
IL4
IL6R
IL7
INCA1
ING2
ING5
INHBA
INHBB
INS
ITGA6
ITGAM
ITGAV
ITM2C
ITPR1
ITPRIP
IVNS1ABP
JAK2
JMY
JUN
KDM1A
KITLG
KRT18
KRT8
LCK
LGALS12
LGALS3
LRRK2
LTBR
LY96
MADD
MAEL
MAGEA3
MAP2K5
MAP3K5
MAPK7
MAPK8
MAPK8IP1
MAPK8IP2
MAPK9
MARCHF7
MAZ
MCL1
MDM2
MELK
MFF
MIF
MIR132
MIR15A
MIR16-1
MIR17
MIR198
MIR21
MIR210
MIR221
MIR222
MIR26B
MIR27B
MIR449A
MKNK2
MLH1
MLLT11
MMP9
MNT
MOAP1
MPV17L
MSH2
MSH6
MSX1
MUC1
MUL1
MYBBP1A
NACC2
NANOS3
NBN
NCK1
NCK2
NDUFA13
NDUFS3
NFATC4
NFE2L2
NGF
NGFR
NKX3-1
NLE1
NME5
NMT1
NOC2L
NOG
NOL3
NONO
NOS3
NOX1
NR4A2
NUPR1
OPA1
P2RX4
P2RX7
P4HB
PAK2
PAK5
PARK7
PARP1
PARP2
PAWR
PCGF2
PDCD10
PDCD5
PDCD6
PDIA3
PDK1
PDK2
PDPK1
PDX1
PEA15
PELI3
PERP
PF4
PHIP
PHLDA3
PIAS4
PIDD1
PIH1D1
PIK3R1
PINK1
PLAGL2
PLAUR
PLEKHF1
PLSCR3
PMAIP1
PML
POLB
POU4F1
POU4F2
PPARD
PPIA
PPIF
PPM1F
PPP1CA
PPP1R13B
PPP1R15A
PPP2R1B
PPP3CC
PPP3R1
PRDX2
PRELID1
PRKCA
PRKCD
PRKDC
PRKN
PRKRA
PRODH
PSEN1
PSMD10
PSME3
PTEN
PTGIS
PTH
PTPMT1
PTPN1
PTPN2
PTPRC
PTTG1IP
PYCARD
QARS1
RACK1
RAF1
RB1
RB1CC1
RBCK1
RELA
RET
RFFL
RHOT1
RHOT2
RIPK1
RIPK3
RNF183
RNF186
RNF34
RNF41
RPL11
RPL26
RPS27L
RPS3
RPS6KB1
RPS7
RRP8
RTKN2
RTL10
S100A8
S100A9
SCG2
SCN2A
SCRT2
SELENOK
SELENOS
SENP1
SEPTIN4
SERINC3
SERPINE1
SFN
SFPQ
SFRP1
SFRP2
SGMS1
SGPL1
SGPP1
SH3RF1
SHH
SHISA5
SIAH1
SIAH2
SIRT1
SIVA1
SKIL
SLC25A5
SLC35F6
SLC9A3R1
SMAD3
SNAI1
SNAI2
SNW1
SOD1
SOD2
SORT1
SP100
SRC
SRPX
SST
SSTR3
ST20
STK11
STK24
STK25
STK3
STK4
STRADB
STX4
STYXL1
SYVN1
TAF9
TAF9B
TCF7L2
TERT
TFDP1
TFDP2
TFPT
TGFB1
TGFB2
TGFBR1
THBS1
TICAM1
TICAM2
TIMM50
TIMP3
TLR3
TLR4
TM2D1
TMBIM1
TMBIM6
TMC8
TMEM102
TMEM109
TMEM117
TMEM14A
TMEM161A
TNF
TNFAIP3
TNFRSF10A
TNFRSF10B
TNFRSF10C
TNFRSF12A
TNFRSF1A
TNFRSF1B
TNFRSF25
TNFSF10
TNFSF12
TOPORS
TP53
TP53BP2
TP63
TP73
TPD52L1
TPT1
TRADD
TRAF1
TRAF2
TRAF7
TRAP1
TRIAP1
TRIB3
TRIM32
TRIM39
TXNDC12
TYROBP
UACA
UBB
UBE2K
UBE4B
UBQLN1
UMOD
UNC5B
URI1
USP28
USP47
VDAC2
VNN1
WDR35
WNT4
WWOX
XBP1
YAP1
YBX3
YWHAB
YWHAE
YWHAG
YWHAH
YWHAQ
YWHAZ
ZC3HC1
ZDHHC3
ZMYND11
ZNF205
ZNF385A
ZNF385B
ZNF622
ZSWIM2
CASP6
CHMP2A
CHMP2B
CHMP3
CHMP4A
CHMP4B
CHMP4C
CHMP6
CHMP7
CYCS
ELANE
GPX4
GSDMB
GSDMC
GSDMD
HMGB1
IL18
IRF1
IRF2
NLRC4
NLRP1
NLRP2
NLRP3
NLRP6
NLRP7
NOD1
PLCG1
PJVK
PRKACA
SCAF11
TINAP
AIM2
GSDMA
IL6
NOD2
TIRAP
ABCC1
ACACA
ACO1
ACSF2
ACSL1
ACSL3
ACSL4
ACSL5
ACSL6
AIFM2
AKR1C1
AKR1C2
AKR1C3
ALOX12
ALOX15
ALOX5
ATG5
ATG7
ATP5MC3
BACH1
CARS
CBS
CISD1
CP
CRYAB
CS
CYBB
DPP4
EMC2
FADS2
FANCD2
FDFT1
FTH1
FTL
FTMT
G6PD
GCLC
GLS2
GOT1
GSS
HMGCR
HSBP1
IREB2
KEAP1
LPCAT3
MAP1LC3A
MAP1LC3B
MAP1LC3C
MT1G
NCOA4
NFS1
NQO1
NRF2
OTUB1
PCBP1
PCBP2
PEBP1
PGD
PHKG2
PRNP
PROM2
PTGS2
RPL8
SAT1
SAT2
SLC11A2
SLC1A5
SLC39A14
SLC39A8
SLC3A2
SLC40A1
SLC7A11
SQLE
STEAP3
TF
TFRC
VDAC3
ZEB1
ABL2
ACER2
ADRA1A
ADRB2
AMBRA1
ATF6
ATG101
ATG13
ATG14
ATG2A
ATG2B
ATP13A2
ATP6V0A1
ATP6V0A2
ATP6V0B
ATP6V0C
ATP6V0D1
ATP6V0D2
ATP6V0E1
ATP6V0E2
ATP6V1A
ATP6V1B1
ATP6V1B2
ATP6V1C1
ATP6V1C2
ATP6V1D
ATP6V1E1
ATP6V1E2
ATP6V1G1
ATP6V1G2
ATP6V1H
AUP1
C9orf72
CALCOCO2
CAMKK2
CAPN1
CAPNS1
CDC37
CDK5
CDK5R1
CISD2
CLEC16A
CLN3
CPTP
CTSA
DCN
DDRGK1
DEPDC5
DEPP1
DHRSX
DRAM1
DRAM2
EEF1A1
EEF1A2
EIF2AK4
EIF4G1
EIF4G2
ELAPOR1
EPM2A
ERCC4
EXOC1
EXOC4
EXOC7
EXOC8
FBXL2
FBXO7
FEZ1
FEZ2
FLCN
FOXK1
FOXK2
FOXO1
FOXO3
FYCO1
FZD5
GAPDH
GBA
GFAP
GOLGA2
GPR137
GPR137B
GPSM1
HAX1
HDAC6
HERC1
HSP90AA1
HSPA8
HSPB8
HTR2B
HUWE1
IKBKG
IL10
IL10RA
IRGM
KAT5
KAT8
KDM4A
KDR
KIF25
KLHL22
KLHL3
LACRT
LAMP1
LAMP2
LAMP3
LAMTOR1
LAMTOR2
LAMTOR3
LAMTOR4
LAMTOR5
LARP1
LEP
LEPR
LGALS8
LRSAM1
LZTS1
MAP3K7
MAPK15
MAPK3
MAPT
MEFV
MET
MFN2
MFSD8
MID2
MIR199A1
MIRLET7B
MLST8
MT3
MTCL1
MTDH
MTM1
MTMR3
MTMR4
MTMR8
MTMR9
MTOR
NEDD4
NPC1
NPRL2
NRBP2
OPTN
ORMDL3
OSBPL7
PAFAH1B2
PHB2
PHF23
PIK3C2A
PIK3C3
PIK3CA
PIK3CB
PIK3R2
PIM2
PIP4K2A
PIP4K2B
PIP4K2C
PLK2
PLK3
POLDIP2
PRKAA1
PRKAA2
PRKAB1
PRKAB2
PRKAG1
PRKAG2
PRKAG3
PRKD1
PSAP
PTPN22
QSOX1
RAB39B
RAB3GAP1
RAB3GAP2
RAB7A
RAB8A
RALB
RASIP1
RETREG1
RETREG3
RHEB
RIPK2
RMC1
RNF152
RNF5
ROCK1
RPTOR
RRAGA
RRAGB
RRAGC
RRAGD
RUBCN
RUFY4
SCFD1
SCOC
SEC22B
SESN1
SESN2
SESN3
SH3BP4
SH3GLB1
SIRT2
SLC38A9
SMCR8
SMG1
SNCA
SNRNP70
SNX32
SNX5
SNX6
SOGA1
SOGA3
SPTLC1
SPTLC2
SQSTM1
SREBF1
SREBF2
STAT3
STBD1
STING1
STUB1
SUPT5H
SVIP
SYNPO2
TAB2
TAB3
TBC1D14
TBC1D25
TBK1
TEX264
TFEB
TIGAR
TLK2
TMEM150A
TMEM150B
TMEM150C
TMEM39A
TMEM39B
TMEM59
TOMM7
TP53INP1
TP53INP2
TPCN1
TPCN2
TREM2
TRIM13
TRIM14
TRIM21
TRIM22
TRIM27
TRIM34
TRIM38
TRIM5
TRIM6
TRIM65
TRIM68
TRIM8
TRIML1
TRIML2
TSC1
TSC2
TSPO
UBA5
UBQLN2
UBQLN4
UCHL1
UFC1
UFL1
UFM1
ULK1
USP10
USP13
USP30
USP33
USP36
UVRAG
VDAC1
VPS13C
VPS13D
VPS26A
VPS26B
VPS35
WAC
WASHC1
WDFY3
WDR24
WDR41
WDR6
WDR81
WIPI2
ZC3H12A
ZKSCAN3
ZMPSTE24
GLUD1
GLUD2
PYG
GLNA
CAPN2
HSP90A
TNFSF6
TNFRSF6
JNK
CAMK2
IRF9
XIAP
TRPM7
IFNAR1
IFNAR2
IFNGR1
IFNGR2
TIRP
IFNA
IFNB
TRIF
SLC25A4S
PPID
MLKL
TRAF5
JAK1
JAK3
TYK2
STAT1
STAT2
STAT4
STAT5A
STAT5B
STAT6
H2A
RNF31
VPS24
VPS4
CHMP1
CHMP5
SMPD1
ZBP1
PGAM5
BIRC2
BIRC3
EIF2AK2
PLA2G4
SPATA2
SHARPIN
NOX2
USP21
ATP7B
ATP7A
SLC31A1
FDX1
LIAS
LIPT1
LIPT2
DLD
DLAT
PDHA1
PDHB
MTF1
GLS
CDKN2A
DBT
GCSH
DLST
PARP
HSP70
PAAN
ARH3
ADPRHL2
OGG1
AMPK
CDC42
CDH1
MYH14
PI3KC3
RHOA
RNF146
ROCK
MMP1
MPO
CAMP
PADI4
EIPA
NCX1
MIA
ABCA2
ABCB9
ACP2
ACP5
ADGRE2
AGA
AP1B1
AP1G1
AP1M1
AP1M2
AP1S1
AP1S2
AP1S3
AP3B1
AP3B2
AP3D1
AP3M1
AP3M2
AP3S1
AP3S2
AP4B1
AP4E1
AP4M1
AP4S1
ARF1
ARL8B
ARSA
ARSB
ARSG
ASAH1
ATP10B
ATP6AP1
ATP6V0A4
BLK
BLOC1S1
BORCS5
BORCS6
C12orf4
CBL
CD164
CD300A
CD63
CD68
CD84
CHGA
CLN5
CLNK
CLTA
CLTB
CLTC
CLTCL1
CPLX2
CTNS
CTSB
CTSD
CTSE
CTSF
CTSG
CTSH
CTSK
CTSL
CTSO
CTSS
CTSV
CTSW
CTSZ
DEF8
DNASE2
DNASE2B
ENTPD4
FAM98A
FER
FES
FGR
FOXF1
FUCA1
GAA
GAB2
GALC
GALNS
GATA2
GCC2
GGA1
GGA2
GGA3
GLA
GLB1
GM2A
GNPTAB
GNPTG
GNS
GUSB
HEXA
HEXB
HGS
HGSNAT
HPS6
HYAL1
IDS
IDUA
IGF2R
IL13
IL13RA2
IL4R
KIF1B
KIT
KXD1
LAPTM4A
LAPTM4B
LAPTM5
LAT
LAT2
LGALS9
LGMN
LIPA
LYN
M6PR
MAN2B1
MANBA
MAP6
MCOLN1
MILR1
MRGPRX2
MYH9
NAGA
NAGLU
NAGPA
NAPSA
NDEL1
NEU1
NPC2
NR4A3
PIK3CD
PIK3CG
PIP4P1
PLA2G15
PLA2G3
PLEKHM1
PLEKHM2
PPT1
PPT2
PSAPL1
PTGDR
PTGDS
RAB34
RAB3A
RAC2
RUBCNL
S100A13
SCARB2
SGSH
SLC11A1
SLC17A5
SNAP23
SNAPIN
SNX16
SNX4
SORL1
SPAG9
SPHK2
STXBP1
STXBP2
SUMF1
SYK
SYTL4
TCIRG1
TMEM106B
TPP1
UNC13D
VAMP7
VAMP8
VPS33A
VPS33B
VPS4A
WASH3P
ZFYVE16
IKBKB
NFKB1
CA9
CHUK
NFKB1A
AIRE
MYD88
TLR2
PAD4
PKCB
PRKCZ
NOX3
NOX4
PRTN3
IL1B?
CXCL1
PLA2G7
CXCL8
CDK6
AGER
CSF3
CALR
CD4
CD8A
CD8B
CXCR3
ENTPD1
FOXP3
IFNA1
IL17A
IL17RA
IL1R1
NT5E
PRF1
BRMS1
PTK2
NTRK2
CEACAM6
ITGB1
CEACAM5
EGFR
SIK1
PTRH2
TLE1
CTNNB1
ZNF304
MAPK1
ITGA5
PAK1
FN1
BCAR1
ERBB2
ANGPTL4
PDK4
BRAF
ANKRD13C
ITGA2
ANXA5
BIRC5
TIMP1
CSPG4
BSG
AKT2
IGF1R
ILK
TLE5
ITGA3
PTK2B
CCND1
CDCP1
SKP2
EGF
ITGB4
PIK3R3
MAP2K1
FBXW7-AS1
ABHD4
ITGA4
PHLDA2
HMCN1
MMP2
CEMIP
CDKN3
MIR200C
CPT1A
CLDN1
MIR204
MIR26A1
CDKN1B
KLF12
NTRK1
PLAU
MYC
SMAD4
PLK1
LGALS1
ITGB3
KRAS
CDK11B
CDK11A
PPARG
MIR145
CCR7
MSLN
RAC1
GRHL2
NOTCH1
RHOG
MMP13
MTA1
MYO5A
CCN6
MAPK11
PTHLH
PDGFB
GLI2
EZH2
CXCR4
HMGA1
SIK2
ANGPTL2
S100A4
NTF3
ETV4
MIR124-1
HTRA1
LATS1
CEACAM3
LAMC2
LAMA3
LAMB3
CDH2
EDIL3
ZEB2
TLN1
SIRT3
OLFM3
SPINK1
CPEB2
NAT1
TSG101
MIR200A
MIR6744
SERPINA1
AKT3
AFP
ITGA8
PBK
SATB1
LTB4R2
MAVS
HRC
CCN2
RHOB
PLG
PRKCQ
SP1
HAVCR2
DOCK1
VTN
PDCD4
PRPF4B
RANBP9
ZBTB7A
MIR141
KL
PRKCI
EPHB6
FGF2
HK2
LTF
IQGAP1
MGAT5
SDCBP
ABHD2
SPIB
TRIM31
MIR1827
PDGFRB
PLAT
NRAS
PAK4
VEGFA
PIN1
IL1RAP
UBE2C
TWIST1
BMP6
ELK1
KDM3A
PRDX4
LMO3
ZNF32
MIR200B
MIR525
MIR363
TUBB3
HSP90B1
SLC2A1
PTPN11
PAK3
CD36
PPP2CA
CDH3
EEF2K
LRP1
PTK6
LPAR1
CEACAM1
GDF2
GLO1
RBL2
SIRPA
ADCY10
VPS37A
APOBEC3G
BAG1
COL13A1
MNX1
RAD9A
MEGF11
BCL2L15
NOTCH3
FASN
TPM1
PPP2R1A
COL4A2
CTNND1
CD151
MMP11
ARHGEF7
PPP2R2A
SEMA7A
PPP2R5A
BST2
CCN1
PPP2R2D
CCDC178
MIR10A
MIR30B
MIR30C1
SHC1
CAMK2B
PRKACG
MARK4
SSTR5
TAAR5
HACD2
NT5C
INSRR
TAAR9
PLPP2
G6PC2
GUCY2EP
CDK4
RGR
ADGRG1
UQCRC1
TNK2
RNF181
UBE2U
MYLK
CTDSP2
GPR15
ATP23
PI4KB
DSTYK
CFD
PPP3CA
CCR4
PRAG1
GPR153
MAP2K2
MAPK14
PDCD6IP
EIF2S1
HSPA5
CASP7
ITPR3
RYR1
RYR2
MCU
TNFRSF19
CSF1
PHB
ARF6
GIT1
PFKFB3
PCK2
MTUS2
AURKA
KIF2C
EZR
MRTFA
DIAPH1
LPAR2
PIKFYVE
ARHGDIB
DFFA
DFFB
ENDOG
LMNA
LMNB1
LMNB2
PRKCB
ACTB
ACTN4
CAPZB
CD2AP
DSTN
FLNA
FLNB
INF2
MYH10
MYL6
PDLIM1

## Sheet: immune related genes
A2M
ABCC4
ACKR1
ACKR2
ACKR3
ACKR4
ACO1
ACTA1
ACTG1
ACVR1B
ACVR1C
ACVR2A
ACVR2B
ACVRL1
ADA2
ADAR
ADCYAP1R1
ADIPOQ
ADIPOR1
ADIPOR2
ADM
ADM2
ADRB1
ADRB2
ADRM1
AEN
AGER
AGRP
AGT
AGTR1
AGTR2
AHNAK
AIMP1
AKT1
AKT2
AKT3
ALB
AMBN
AMELX
AMH
AMHR2
ANGPT1
ANGPT4
ANGPTL1
ANGPTL2
ANGPTL3
ANGPTL4
ANGPTL5
ANGPTL6
ANGPTL7
ANOS1
ANXA6
AP3B1
APLN
APLNR
APOBEC3A
APOBEC3C
APOBEC3F
APOBEC3G
APOBEC3H
APOD
APOH
APOM
AQP9
AR
ARAF
AREG
ARG2
ARRB1
ARTN
AVP
AVPR1A
AVPR1B
AVPR2
AZGP1
AZU1
B2M
BACH2
BCL10
BCL3
BDNF
BECN1
BID
BIRC5
BLNK
BMP1
BMP10
BMP15
BMP2
BMP3
BMP4
BMP5
BMP6
BMP7
BMP8A
BMP8B
BMPR1A
BMPR1B
BMPR2
BPHL
BPI
BPIFA1
BPIFA2
BPIFA3
BPIFB1
BPIFB2
BPIFB3
BPIFB4
BPIFB6
BPIFC
BRAF
BRD8
BST2
BTC
BTK
C3
C3AR1
C5
C5AR1
C5AR2
C8G
CACYBP
CALCA
CALCB
CALCR
CALCRL
CALR
CAMP
CANX
CARD11
CASP3
CAT
CBL
CBLB
CBLC
CCK
CCL1
CCL11
CCL13
CCL14
CCL15
CCL15-CCL14
CCL16
CCL17
CCL18
CCL19
CCL2
CCL20
CCL21
CCL22
CCL23
CCL24
CCL25
CCL26
CCL27
CCL28
CCL3
CCL3L1
CCL3L3
CCL3P1
CCL4
CCL4L1
CCL4L2
CCL5
CCL7
CCL8
CCN1
CCN2
CCN3
CCR1
CCR10
CCR3
CCR4
CCR5
CCR6
CCR7
CCR8
CCR9
CCRL2
CD14
CD19
CD1A
CD1B
CD1C
CD1D
CD1E
CD209
CD22
CD244
CD247
CD28
CD320
CD3D
CD3E
CD3G
CD4
CD40
CD40LG
CD48
CD70
CD72
CD74
CD79A
CD79B
CD81
CD86
CD8A
CD8B
CDC42
CDH1
CDK4
CDNF
CELA1
CER1
CETP
CGA
CGB1
CGB2
CGB3
CGB5
CGB7
CGB8
CHGA
CHGB
CHIT1
CHP1
CHP2
CHUK
CIITA
CKLF
CLCF1
CLDN4
CLEC11A
CLEC4M
CMA1
CMKLR1
CMTM1
CMTM2
CMTM3
CMTM4
CMTM5
CMTM6
CMTM7
CMTM8
CNTF
CNTFR
COLEC10
COLEC12
CORT
CR2
CRABP1
CRABP2
CREB1
CRH
CRHR1
CRHR2
CRIM1
CRLF1
CRLF2
CRLF3
CRP
CSF1
CSF1R
CSF2
CSF2RA
CSF2RB
CSF3
CSF3R
CSH1
CSH2
CSHL1
CSK
CSPG5
CSRP1
CST4
CTF1
CTLA4
CTSB
CTSE
CTSG
CTSL
CTSS
CX3CL1
CX3CR1
CXCL1
CXCL10
CXCL11
CXCL12
CXCL13
CXCL14
CXCL16
CXCL17
CXCL2
CXCL3
CXCL5
CXCL6
CXCL8
CXCL9
CXCR1
CXCR2
CXCR3
CXCR4
CXCR5
CXCR6
CYBB
CYLD
CYSLTR1
CYSLTR2
DAXX
DCD
DCK
DDX17
DDX58
DEFA1
DEFA1A3
DEFA1B
DEFA3
DEFA4
DEFA5
DEFA6
DEFA7P
DEFB1
DEFB103A
DEFB103B
DEFB104A
DEFB104B
DEFB105A
DEFB105B
DEFB106A
DEFB106B
DEFB107A
DEFB107B
DEFB108B
DEFB108F
DEFB110
DEFB112
DEFB113
DEFB114
DEFB115
DEFB116
DEFB117
DEFB118
DEFB119
DEFB121
DEFB123
DEFB124
DEFB125
DEFB126
DEFB127
DEFB128
DEFB129
DEFB130A
DEFB130B
DEFB131A
DEFB131B
DEFB131C
DEFB132
DEFB133
DEFB134
DEFB135
DEFB136
DEFB4A
DEFB4B
DES
DHX58
DKK1
DLL4
DMBT1
DUOX1
DUOX2
EBI3
ECD
ECPAS
EDN1
EDN2
EDN3
EDNRA
EDNRB
EED
EGF
EGFR
EIF2AK2
ELANE
ELAVL1
ELN
ENDOU
ENG
EPGN
EPO
EPOR
EPPIN
ERAP1
ERAP2
EREG
ESM1
ESR1
ESR2
ESRRA
ESRRB
ESRRG
F2R
F2RL1
FABP12
FABP2
FABP3
FABP4
FABP5
FABP6
FABP7
FABP9
FAM3B
FAM3C
FAM3D
FAS
FASLG
FCER1G
FCGR2B
FCGR3A
FCGR3B
FCGRT
FCN2
FGA
FGF1
FGF10
FGF11
FGF12
FGF13
FGF14
FGF16
FGF17
FGF18
FGF19
FGF2
FGF20
FGF21
FGF22
FGF23
FGF3
FGF4
FGF5
FGF6
FGF7
FGF7P3
FGF7P6
FGF8
FGF9
FGFR1
FGFR2
FGFR3
FGFR4
FGFRL1
FGR
FIGNL2
FLT1
FLT3
FLT3LG
FLT4
FOS
FPR1
FPR2
FSHB
FSHR
FURIN
FYN
GAL
GALP
GALR2
GALR3
GAST
GBP2
GCG
GCGR
GDF1
GDF10
GDF11
GDF15
GDF2
GDF3
GDF5
GDF6
GDF7
GDF9
GDNF
GFAP
GH1
GH2
GHR
GHRH
GHRHR
GHRL
GHSR
GIP
GIPR
GKN1
GLP1R
GLP2R
GMFB
GMFG
GNAI1
GNLY
GNRH1
GNRH2
GNRHR
GPER1
GPHA2
GPHB5
GPI
GPR17
GPR32
GPR33
GRAP2
GRB2
GREM1
GREM2
GRK2
GRN
GRP
GSK3B
GUCA2A
GZMB
HAMP
HBEGF
HCK
HCST
HDAC1
HDGF
HDGFL3
HFE
HGF
HJV
HLA-A
HLA-B
HLA-C
HLA-DMA
HLA-DMB
HLA-DOA
HLA-DOB
HLA-DPA1
HLA-DPB1
HLA-DQA1
HLA-DQA2
HLA-DQB1
HLA-DRA
HLA-DRB1
HLA-DRB3
HLA-DRB4
HLA-DRB5
HLA-E
HLA-F
HLA-G
HLA-H
HMGB1
HMOX1
HNF4A
HNF4G
HRAS
HRG
HSP90AA1
HSP90AB1
HSPA1A
HSPA1B
HSPA1L
HSPA2
HSPA4
HSPA5
HSPA6
HSPA8
HTN1
HTN3
HTR1A
HTR3A
HTR3B
HTR3C
HTR3D
HTR3E
IAPP
ICAM1
ICAM2
ICOS
IDO1
IFI30
IFIH1
IFITM1
IFN1@
IFNA1
IFNA10
IFNA13
IFNA14
IFNA16
IFNA17
IFNA2
IFNA21
IFNA4
IFNA5
IFNA6
IFNA7
IFNA8
IFNAR1
IFNAR2
IFNB1
IFNE
IFNG
IFNGR1
IFNGR2
IFNK
IFNL1
IFNL2
IFNL3
IFNLR1
IFNW1
IGF1
IGF1R
IGF2
IGF2R
IGH
IGHA1
IGHA2
IGHD
IGHD1-1
IGHD1-14
IGHD1-20
IGHD1-26
IGHD1-7
IGHD2-15
IGHD2-2
IGHD2-21
IGHD2-8
IGHD3-10
IGHD3-16
IGHD3-22
IGHD3-3
IGHD3-9
IGHD4-11
IGHD4-17
IGHD4-23
IGHD4-4
IGHD5-12
IGHD5-18
IGHD5-24
IGHD5-5
IGHD6-13
IGHD6-19
IGHD6-25
IGHD6-6
IGHD7-27
IGHE
IGHG1
IGHG2
IGHG3
IGHG4
IGHJ1
IGHJ2
IGHJ3
IGHJ4
IGHJ5
IGHJ6
IGHM
IGHV1-18
IGHV1-2
IGHV1-24
IGHV1-3
IGHV1-38-4
IGHV1-45
IGHV1-46
IGHV1-58
IGHV1-69
IGHV1-69-2
IGHV1-8
IGHV2-26
IGHV2-5
IGHV2-70
IGHV3-11
IGHV3-13
IGHV3-15
IGHV3-16
IGHV3-20
IGHV3-21
IGHV3-23
IGHV3-30
IGHV3-30-3
IGHV3-30-5
IGHV3-33
IGHV3-35
IGHV3-38
IGHV3-38-3
IGHV3-43
IGHV3-48
IGHV3-49
IGHV3-53
IGHV3-64
IGHV3-66
IGHV3-69-1
IGHV3-7
IGHV3-72
IGHV3-73
IGHV3-74
IGHV3-9
IGHV4-28
IGHV4-30-1
IGHV4-30-2
IGHV4-30-4
IGHV4-31
IGHV4-34
IGHV4-38-2
IGHV4-39
IGHV4-4
IGHV4-59
IGHV4-61
IGHV5-10-1
IGHV5-51
IGHV6-1
IGHV7-4-1
IGHV7-81
IGK
IGKC
IGKDEL
IGKJ
IGKJ1
IGKJ2
IGKJ3
IGKJ4
IGKJ5
IGKV@
IGKV1-12
IGKV1-13
IGKV1-16
IGKV1-17
IGKV1-27
IGKV1-33
IGKV1-37
IGKV1-39
IGKV1-5
IGKV1-6
IGKV1-8
IGKV1-9
IGKV1D-12
IGKV1D-13
IGKV1D-16
IGKV1D-17
IGKV1D-33
IGKV1D-37
IGKV1D-39
IGKV1D-42
IGKV1D-43
IGKV1D-8
IGKV2-24
IGKV2-28
IGKV2-30
IGKV2-40
IGKV2D-24
IGKV2D-28
IGKV2D-29
IGKV2D-30
IGKV2D-40
IGKV3-11
IGKV3-15
IGKV3-20
IGKV3-7
IGKV3D-11
IGKV3D-15
IGKV3D-20
IGKV3D-7
IGKV4-1
IGKV5-2
IGKV6-21
IGKV6D-21
IGKV6D-41
IGL
IGLC1
IGLC2
IGLC3
IGLC6
IGLC7
IGLJ
IGLJ1
IGLJ2
IGLJ3
IGLJ4
IGLJ5
IGLJ6
IGLJ7
IGLV@
IGLV10-54
IGLV11-55
IGLV1-36
IGLV1-40
IGLV1-44
IGLV1-47
IGLV1-50
IGLV1-51
IGLV2-11
IGLV2-14
IGLV2-18
IGLV2-23
IGLV2-33
IGLV2-8
IGLV3-1
IGLV3-10
IGLV3-12
IGLV3-16
IGLV3-19
IGLV3-21
IGLV3-22
IGLV3-25
IGLV3-27
IGLV3-32
IGLV3-9
IGLV4-3
IGLV4-60
IGLV4-69
IGLV5-37
IGLV5-39
IGLV5-45
IGLV5-48
IGLV5-52
IGLV6-57
IGLV7-43
IGLV7-46
IGLV8-61
IGLV9-49
IKBKB
IKBKE
IKBKG
IL10
IL10RA
IL10RB
IL11
IL11RA
IL12A
IL12B
IL12RB1
IL12RB2
IL13
IL13RA1
IL13RA2
IL15
IL15RA
IL16
IL17A
IL17B
IL17C
IL17D
IL17F
IL17RA
IL17RB
IL17RC
IL17RD
IL17RE
IL18
IL18R1
IL18RAP
IL19
IL1A
IL1B
IL1F10
IL1R1
IL1R2
IL1RAP
IL1RL1
IL1RL2
IL1RN
IL2
IL20
IL20RA
IL20RB
IL21
IL21R
IL22
IL22RA1
IL22RA2
IL23A
IL23R
IL24
IL25
IL26
IL27
IL27RA
IL2RA
IL2RB
IL2RG
IL3
IL31
IL31RA
IL32
IL33
IL34
IL36A
IL36B
IL36G
IL36RN
IL37
IL3RA
IL4
IL4R
IL5
IL5RA
IL6
IL6R
IL6ST
IL7
IL7R
IL9
IL9R
ILK
INHA
INHBA
INHBB
INHBC
INHBE
INPP5D
INS
INS-IGF2
INSL3
INSL4
INSL5
INSL6
INSR
IREB2
IRF1
IRF3
IRF5
IRF7
IRF9
ISG15
ISG20
ISG20L2
ITGAL
ITGAV
ITGB2
ITK
JAG1
JAG2
JAK1
JAK2
JUN
JUND
KCNH2
KDR
KIR2DL1
KIR2DL2
KIR2DL3
KIR2DL4
KIR2DL5A
KIR2DS1
KIR2DS3
KIR2DS4
KIR2DS5
KIR3DL1
KIR3DL2
KIR3DL3
KITLG
KL
KLKB1
KLRC1
KLRC2
KLRC3
KLRC4
KLRD1
KLRK1
KNG1
KRAS
LACRT
LALBA
LANCL1
LAT
LBP
LCK
LCN1
LCN10
LCN12
LCN15
LCN1P1
LCN2
LCN6
LCN8
LCN9
LCNL1
LCP2
LEAP2
LECT2
LEFTY1
LEFTY2
LEP
LEPR
LGMN
LGR4
LGR5
LGR6
LHB
LHCGR
LIF
LIFR
LILRB3
LIMS1
LMBR1
LMBR1L
LPA
LRP1
LRSAM1
LTA
LTB
LTB4R
LTB4R2
LTBP1
LTBP2
LTBP3
LTBP4
LTBR
LTF
LYN
LYZ
MALT1
MANF
MAP2K1
MAP2K2
MAP3K14
MAP3K8
MAPK1
MAPK14
MAPK3
MAPK8
MAPT
MARCO
MASP1
MASP2
MAVS
MBL2
MBL3P
MC1R
MC2R
MC3R
MC4R
MCHR1
MCHR2
MDK
MET
MIA
MICA
MICB
MIF
MLN
MLNR
MMP12
MMP9
MPL
MPO
MR1
MSR1
MSTN
MTNR1A
MTNR1B
MUC4
MUC5AC
MX1
MX2
MYDGF
NAMPT
NCK1
NCK2
NCR1
NCR2
NCR3
NDP
NDRG1
NEDD4
NENF
NEO1
NEWENTRY
NFAT5
NFATC1
NFATC2
NFATC3
NFATC4
NFKB1
NFKBIA
NFKBIB
NFKBIE
NFKBIZ
NFYA
NFYB
NFYC
NGF
NGFR
NLRX1
NMB
NMBR
NOD1
NOD2
NODAL
NOS1
NOS2
NOX1
NOX3
NOX4
NOX5
NPFF
NPPA
NPPB
NPPC
NPR1
NPR3
NPY
NR0B1
NR0B2
NR1D1
NR1D2
NR1H2
NR1H3
NR1H4
NR1I2
NR1I3
NR2C1
NR2C2
NR2E1
NR2E3
NR2F1
NR2F2
NR2F6
NR3C1
NR3C2
NR4A1
NR4A2
NR4A3
NR5A1
NR5A2
NR6A1
NRAS
NRG1
NRG2
NRG3
NRG4
NRP1
NRP2
NRTN
NTF3
NTF4
NTS
NUDT6
OAS1
OASL
OBP2A
OBP2B
OGFR
OGN
OLR1
OPRD1
OPRK1
OPRL1
OPRM1
ORM1
ORM2
OSGIN1
OSM
OSMR
OSTN
OXT
OXTR
PAEP
PAK1
PAK2
PAK3
PAK4
PAK5
PAK6
PCSK1
PCSK2
PDCD1
PDF
PDGFA
PDGFB
PDGFC
PDGFD
PDGFRA
PDGFRB
PDGFRL
PDIA2
PDIA3
PDK1
PDYN
PENK
PF4
PF4V1
PGC
PGF
PGLYRP1
PGLYRP2
PGLYRP3
PGLYRP4
PGR
PGRMC2
PI15
PI3
PIK3CA
PIK3CB
PIK3CD
PIK3CG
PIK3R1
PIK3R2
PIK3R3
PIK3R5
PLA2G2A
PLAAT4
PLAU
PLAUR
PLCG1
PLCG2
PLSCR1
PLTP
PLXNA1
PLXNA2
PLXNA3
PLXNA4
PLXNB1
PLXNB2
PLXNB3
PLXNC1
PLXND1
PMCH
PML
PMP2
PNOC
POMC
PPARA
PPARD
PPARG
PPBP
PPBPP1
PPBPP2
PPIA
PPP3CA
PPP3CB
PPP3CC
PPP3R1
PPP3R2
PPP4C
PPY
PRDX1
PRDX2
PRF1
PRKCA
PRKCB
PRKCG
PRKCQ
PRL
PRLH
PRLHR
PRLR
PROC
PROCR
PROK1
PROK2
PRTN3
PSMB8
PSMC1
PSMC2
PSMC3
PSMC4
PSMC5
PSMC6
PSMD1
PSMD10
PSMD11
PSMD13
PSMD14
PSMD2
PSMD3
PSMD4
PSMD5
PSMD6
PSMD7
PSMD8
PSME1
PSME2
PSME3
PSPN
PTAFR
PTGDR
PTGDR2
PTGDS
PTGER1
PTGER2
PTGER3
PTGER4
PTGFR
PTGS2
PTH
PTH1R
PTH2
PTH2R
PTHLH
PTK2
PTK2B
PTN
PTPN11
PTPN6
PTPRC
PTX3
PYY
QRFP
R3HDML
RABEP1
RABEP2
RAC1
RAC2
RAC3
RAET1E
RAET1G
RAET1L
RAF1
RARA
RARB
RARG
RASGRP1
RASGRP3
RBP1
RBP2
RBP4
RBP5
RBP7
REG1A
REG3G
RELA
RELB
RETN
RETNLB
RFX5
RFXANK
RFXAP
RHOA
RLN1
RLN2
RLN3
RN7SL1
RNASE2
RNASE3
RNASE7
RNASEL
ROBO1
ROBO2
ROBO3
RORA
RORB
RORC
RSAD2
RXFP1
RXFP2
RXFP3
RXRA
RXRB
RXRG
S100A1
S100A10
S100A11
S100A12
S100A13
S100A14
S100A16
S100A2
S100A3
S100A5
S100A6
S100A7
S100A7A
S100A7L2
S100A8
S100A9
S100B
S100G
S100P
S100Z
S1PR1
S1PR2
SAA1
SAA2
SBDS
SCG2
SCGB3A1
SCT
SCTR
SDC1
SDC2
SDC3
SDC4
SECTM1
SEM1
SEMA3A
SEMA3B
SEMA3C
SEMA3D
SEMA3E
SEMA3F
SEMA3G
SEMA4A
SEMA4B
SEMA4C
SEMA4D
SEMA4F
SEMA4G
SEMA5A
SEMA5B
SEMA6A
SEMA6B
SEMA6C
SEMA6D
SEMA7A
SEMG1
SEMG2
SEPTIN7
SERPINA3
SERPIND1
SFTPA1
SFTPA2
SFTPD
SH2D1A
SH2D1B
SH3BP2
SHC1
SHC2
SHC3
SHC4
SKIV2L
SLC10A2
SLC11A1
SLC22A17
SLC29A3
SLC40A1
SLIT1
SLIT2
SLPI
SLURP1
SOCS1
SOCS3
SOD1
SORT1
SOS1
SOS2
SP1
SPAG11A
SPAG11B
SPINK5
SPP1
SRC
SST
SSTR1
SSTR2
SSTR5
ST2
STAB2
STAT1
STAT3
STC1
STC2
STING1
SYK
SYTL1
TAC1
TACR1
TAFA1
TAFA2
TAFA3
TAFA4
TAFA5
TANK
TAP1
TAP2
TAPBP
TAPBPL
TBK1
TCF7L2
TCHHL1
TDGF1
TDGF1P3
TEC
TEK
TFR2
TFRC
TG
TGFA
TGFB1
TGFB2
TGFB3
TGFBR1
TGFBR2
TGFBR3
THBS1
THPO
THRA
THRB
TIE1
TINAGL1
TK2
TKFC
TLR1
TLR2
TLR3
TLR4
TLR7
TLR8
TMPRSS6
TMSB10
TMSB15A
TMSB15B
TMSB4X
TMSB4XP8
TMSB4Y
TNC
TNF
TNFAIP3
TNFRSF10A
TNFRSF10B
TNFRSF10C
TNFRSF10D
TNFRSF11A
TNFRSF11B
TNFRSF12A
TNFRSF13B
TNFRSF13C
TNFRSF14
TNFRSF17
TNFRSF18
TNFRSF19
TNFRSF1A
TNFRSF1B
TNFRSF21
TNFRSF25
TNFRSF4
TNFRSF6B
TNFRSF8
TNFRSF9
TNFSF10
TNFSF11
TNFSF12
TNFSF13
TNFSF13B
TNFSF14
TNFSF15
TNFSF18
TNFSF4
TNFSF8
TNFSF9
TOR2A
TPM2
TPT1
TRAC
TRAF3
TRAJ1
TRAJ10
TRAJ11
TRAJ12
TRAJ13
TRAJ14
TRAJ15
TRAJ16
TRAJ17
TRAJ18
TRAJ19
TRAJ2
TRAJ20
TRAJ21
TRAJ22
TRAJ23
TRAJ24
TRAJ25
TRAJ26
TRAJ27
TRAJ28
TRAJ29
TRAJ3
TRAJ30
TRAJ31
TRAJ32
TRAJ33
TRAJ34
TRAJ35
TRAJ36
TRAJ37
TRAJ38
TRAJ39
TRAJ4
TRAJ40
TRAJ41
TRAJ42
TRAJ43
TRAJ44
TRAJ45
TRAJ46
TRAJ47
TRAJ48
TRAJ49
TRAJ5
TRAJ50
TRAJ52
TRAJ53
TRAJ54
TRAJ56
TRAJ57
TRAJ58
TRAJ59
TRAJ6
TRAJ61
TRAJ7
TRAJ8
TRAJ9
TRAV10
TRAV1-1
TRAV1-2
TRAV12-1
TRAV12-2
TRAV12-3
TRAV13-1
TRAV13-2
TRAV14DV4
TRAV16
TRAV17
TRAV18
TRAV19
TRAV2
TRAV20
TRAV21
TRAV22
TRAV23DV6
TRAV24
TRAV25
TRAV26-1
TRAV26-2
TRAV27
TRAV29DV5
TRAV3
TRAV30
TRAV34
TRAV35
TRAV36DV7
TRAV38-1
TRAV38-2DV8
TRAV39
TRAV4
TRAV40
TRAV41
TRAV5
TRAV6
TRAV7
TRAV8-1
TRAV8-2
TRAV8-3
TRAV8-4
TRAV8-6
TRAV8-7
TRAV9-1
TRAV9-2
TRBC1
TRBC2
TRBD1
TRBD2
TRBJ1-1
TRBJ1-2
TRBJ1-3
TRBJ1-4
TRBJ1-5
TRBJ1-6
TRBJ2-1
TRBJ2-2
TRBJ2-3
TRBJ2-4
TRBJ2-5
TRBJ2-6
TRBJ2-7
TRBV10-1
TRBV10-2
TRBV10-3
TRBV11-1
TRBV11-2
TRBV11-3
TRBV12-3
TRBV12-4
TRBV12-5
TRBV13
TRBV14
TRBV15
TRBV16
TRBV17
TRBV18
TRBV19
TRBV2
TRBV20-1
TRBV24-1
TRBV25-1
TRBV27
TRBV28
TRBV29-1
TRBV30
TRBV3-1
TRBV4-1
TRBV4-2
TRBV4-3
TRBV5-1
TRBV5-4
TRBV5-5
TRBV5-6
TRBV5-7
TRBV5-8
TRBV6-1
TRBV6-2
TRBV6-3
TRBV6-4
TRBV6-5
TRBV6-6
TRBV6-7
TRBV6-8
TRBV6-9
TRBV7-2
TRBV7-3
TRBV7-4
TRBV7-6
TRBV7-7
TRBV7-8
TRBV7-9
TRBV9
TRDC
TRDD1
TRDD2
TRDD3
TRDJ1
TRDJ2
TRDJ3
TRDJ4
TRDV1
TRDV2
TRDV3
TRGC1
TRGC2
TRGJ1
TRGJ2
TRGJP
TRGJP1
TRGJP2
TRGV2
TRGV3
TRGV4
TRGV5
TRGV8
TRGV9
TRH
TRHR
TRIM22
TRIM27
TRIM5
TRPC4AP
TSHB
TSHR
TSLP
TUBB3
TXK
TXLNA
TYK2
TYMP
TYROBP
UBR1
UBXN1
UCN
UCN2
UCN3
ULBP1
ULBP2
ULBP3
UMODL1
UNC93B1
UTS2
UTS2B
VAV1
VAV2
VAV3
VCAM1
VDR
VEGFA
VEGFB
VEGFC
VEGFD
VGF
VIM
VIP
VIPR1
VIPR2
VTN
WFDC2
WFIKKN1
WNT5A
XCL1
XCL2
XCR1
ZAP70
ZC3HAV1
ZC3HAV1L
ZYX

## Sheet: The primer sequence
KIF2C: F: 5’-TTCGCATCACGGCTCAGGAGAA-3′; R: 5′-GGACTTGCTCTTCCATCTCCTC-3′;
β-Actin F: 5’-CTCTTCCAGCCTTCCTTCCT-3′; R: 5′-AGCACTGTGTTGGCGTACAG-3′;
